# Supplementary material for: Prenylated Flavonoid Glycosides with PCSK9 mRNA Expression Inhibitory Activity from the Aerial Parts of Epimedium koreanum
Source: Molecules. 2021 Jun 11;26(12):3590. doi: 10.3390/molecules26123590 (PMC8230864; doi:10.3390/molecules26123590)
Supplement: Supplementary file 1 [file molecules-26-03590-s001.zip]

Archive with 1 entries (1 files):
- molecules-1225952-supplementary.pdf
